# Supplementary material for: HIV-1 Nef generates lasting innate immune memory in haematopoietic stem and progenitor cells in vivo
Source: EMBO Rep. 2026 Jun 15;27(14):4166–92. doi: 10.1038/s44319-026-00838-w (PMC13400611; doi:10.1038/s44319-026-00838-w)
Supplement: Supplementary file 2 — Dataset EV1 [file 44319_2026_838_MOESM2_ESM.xlsx]

## Sheet: Legend
Dataset EV1. Proteins detected in Nef-EVs, but not in Control EVs.
Proteins from EVs were precipitated and subjected to column S-trap digestion as described in Methods. Peptides were analysed by LC-MS, peptide identiﬁcation was carried out using a data dependant acquisition method. LC-MS/MS data and peptide spectral matches were searched using MASCOT against a Human database.
Protein Group ID - identifier for a group of proteins.
#Unique Peptides - Peptides that map only to that protein.
#Peptides - Total distinct peptide sequences (unique + shared).
#PSM - Number of spectra matched to peptides.

## Sheet: Dataset EV1
Protein Group ID	# Unique Peptides	# Peptides	# PSMs	Protein name, gene name, sequence version
1889	15	15	21	Serotransferrin GN=TF SV=4
37	8	8	11	Caspase-14 GN=CASP14 SV=2
1115	7	47	202	Keratin, type II cytoskeletal 6B GN=KRT6B SV=5
3173	7	7	10	Schlafen family member 5 GN=SLFN5 SV=1
1444	6	6	8	Protein mono-ADP-ribosyltransferase PARP4 GN=PARP4 SV=3
2791	5	6	9	E3 ubiquitin-protein ligase BRE1B GN=RNF40 SV=5
3109	5	5	8	Cleavage stimulation factor subunit 1 GN=CSTF1 SV=1
729	5	5	7	Girdin GN=CCDC88A SV=2
1019	5	5	7	Bifunctional coenzyme A synthase GN=COASY SV=4
3061	5	5	6	Pre-mRNA-splicing factor SYF1 GN=XAB2 SV=2
3454	5	5	6	Ribosome biogenesis protein WDR12 GN=WDR12 SV=2
3346	4	9	20	Glycogen phosphorylase, muscle form GN=PYGM SV=6
1526	4	5	21	Cyclin-dependent kinase 17 GN=CDK17 SV=2
495	4	4	6	Exosome complex exonuclease RRP44 GN=DIS3 SV=2
1238	4	4	6	Peptidylprolyl isomerase domain and WD repeat-containing protein 1 GN=PPWD1 SV=1
23	4	4	5	Conserved oligomeric Golgi complex subunit 7 GN=COG7 SV=1
108	4	4	5	E3 ubiquitin-protein transferase MAEA GN=MAEA SV=1
588	4	4	5	Eukaryotic translation initiation factor 4E type 2 GN=EIF4E2 SV=1
2359	4	4	5	Importin-8 GN=IPO8 SV=2
183	3	4	7	E3 ubiquitin-protein ligase BRE1A GN=RNF20 SV=2
2090	3	3	6	Mevalonate kinase GN=MVK SV=1
2755	3	3	5	Thymosin beta-10 GN=TMSB10 SV=2
3220	3	3	5	Glucose-fructose oxidoreductase domain-containing protein 1 GN=GFOD1 SV=1
979	3	3	4	Ubiquitin-protein ligase E3C GN=UBE3C SV=3
1357	3	3	4	FYVE, RhoGEF and PH domain-containing protein 3 GN=FGD3 SV=1
2901	3	3	4	LIM domain-containing protein 1 GN=LIMD1 SV=1
3029	3	3	4	Ral GTPase-activating protein subunit beta GN=RALGAPB SV=1
3152	3	3	4	Thymocyte nuclear protein 1 GN=THYN1 SV=1
1442	3	3	3	Protein AAR2 homolog GN=AAR2 SV=2
2879	3	3	3	TATA-binding protein-associated factor 172 GN=BTAF1 SV=2
3128	3	3	3	Serine/threonine-protein kinase TBK1 GN=TBK1 SV=1
3531	3	3	3	Ras and Rab interactor 3 GN=RIN3 SV=4
3794	3	3	3	Sodium-dependent phosphate transporter 1 GN=SLC20A1 SV=1
2912	2	9	24	Eukaryotic peptide chain release factor GTP-binding subunit ERF3B GN=GSPT2 SV=2
1364	2	5	14	Serine/threonine-protein phosphatase 2A 55 kDa regulatory subunit B delta isoform GN=PPP2R2D SV=1
2369	2	3	5	LIM domain and actin-binding protein 1 GN=LIMA1 SV=1
671	2	2	4	Integrin-linked kinase-associated serine/threonine phosphatase 2C GN=ILKAP SV=1
1794	2	2	4	Ribonuclease P protein subunit p30 GN=RPP30 SV=1
2972	2	2	4	Serpin B9 GN=SERPINB9 SV=1
28	2	2	3	Brefeldin A-inhibited guanine nucleotide-exchange protein 2 GN=ARFGEF2 SV=3
320	2	2	3	TP53-binding protein 1 GN=TP53BP1 SV=2
772	2	2	3	Poly(A) polymerase alpha GN=PAPOLA SV=4
2217	2	2	3	Serpin B8 GN=SERPINB8 SV=2
2218	2	2	3	Geranylgeranyl transferase type-1 subunit beta GN=PGGT1B SV=2
2225	2	2	3	Signal recognition particle 14 kDa protein GN=SRP14 SV=2
2260	2	2	3	Target of rapamycin complex 2 subunit MAPKAP1 GN=MAPKAP1 SV=2
2272	2	2	3	Histone-lysine N-methyltransferase SMYD3 GN=SMYD3 SV=4
2896	2	2	3	Geranylgeranyl transferase type-2 subunit alpha GN=RABGGTA SV=2
2915	2	2	3	Glutamate--cysteine ligase catalytic subunit GN=GCLC SV=2
3388	2	2	3	Stromal membrane-associated protein 1 GN=SMAP1 SV=2
3769	2	2	3	CCR4-NOT transcription complex subunit 2 GN=CNOT2 SV=1
30	2	2	2	Tubby-related protein 3 GN=TULP3 SV=2
93	2	2	2	RasGAP-activating-like protein 1 GN=RASAL1 SV=3
593	2	2	2	Myeloid differentiation primary response protein MyD88 GN=MYD88 SV=1
1161	2	2	2	1-phosphatidylinositol 4,5-bisphosphate phosphodiesterase delta-3 GN=PLCD3 SV=3
1204	2	2	2	Glutamine synthetase GN=GLUL SV=4
1567	2	2	2	Protein FAM178B GN=FAM178B SV=3
2155	2	2	2	BTB/POZ domain-containing protein KCTD9 GN=KCTD9 SV=1
2344	2	2	2	Protein Hook homolog 3 GN=HOOK3 SV=2
3050	2	2	2	DIS3-like exonuclease 2 GN=DIS3L2 SV=4
3673	2	2	2	TNF receptor-associated factor 6 GN=TRAF6 SV=1
3689	2	2	2	Centromere protein F GN=CENPF SV=3
954	1	5	22	Putative nucleoside diphosphate kinase GN=NME2P1 PE=5 SV=1
1990	1	3	10	Spectrin beta chain, non-erythrocytic 4 GN=SPTBN4 SV=2
41	1	1	2	Partitioning defective 6 homolog beta GN=PARD6B SV=1
174	1	1	2	Runt-related transcription factor 3 GN=RUNX3 SV=2
339	1	1	2	Translation machinery-associated protein 16 GN=TMA16 SV=2
419	1	1	2	Phosphatidylinositol 4-phosphate 3-kinase C2 domain-containing subunit alpha GN=PIK3C2A SV=2
428	1	1	2	Nuclear pore complex protein Nup85 GN=NUP85 SV=1
591	1	1	2	Ergosterol biosynthetic protein 28 homolog GN=ERG28 SV=1
614	1	1	2	Fas apoptotic inhibitory molecule 3 GN=FCMR SV=1
629	1	1	2	Ribonuclease P protein subunit p40 GN=RPP40 SV=3
754	1	1	2	Interferon gamma GN=IFNG SV=1
844	1	1	2	Copper chaperone for superoxide dismutase GN=CCS SV=1
886	1	1	2	Adapter molecule crk GN=CRK SV=2
1061	1	1	2	Retinoid-inducible serine carboxypeptidase GN=SCPEP1 SV=1
1184	1	1	2	Tetraspanin-3 GN=TSPAN3 SV=1
1191	1	1	2	Vesicle transport through interaction with t-SNAREs homolog 1A GN=VTI1A SV=2
1324	1	1	2	Protein kinase C and casein kinase substrate in neurons protein 3 GN=PACSIN3 SV=2
1339	1	1	2	PWWP domain-containing DNA repair factor 3B GN=PWWP3B SV=1
1354	1	1	2	Immunoglobulin lambda-like polypeptide 5 GN=IGLL5 SV=2
1399	1	1	2	Putative N-acetylated-alpha-linked acidic dipeptidase GN=FOLH1B SV=1
1602	1	1	2	F-box/WD repeat-containing protein 11 GN=FBXW11 SV=1
1682	1	1	2	Potassium voltage-gated channel subfamily G member 1 GN=KCNG1 SV=1
1728	1	1	2	SLAM family member 7 GN=SLAMF7 SV=1
1823	1	1	2	Protein LSM12 GN=LSM12 SV=2
1835	1	1	2	5'-3' exonuclease PLD3 GN=PLD3 SV=1
1920	1	1	2	Ectopic P granules protein 5 homolog GN=EPG5 SV=2
1929	1	1	2	Torsin-1A-interacting protein 1 GN=TOR1AIP1 SV=2
2052	1	1	2	Syntaxin-6 GN=STX6 SV=1
2071	1	1	2	Metaxin-2 GN=MTX2 SV=1
2084	1	1	2	Dynactin subunit 6 GN=DCTN6 SV=1
2248	1	1	2	Protein misato homolog 1 GN=MSTO1 SV=1
2273	1	1	2	Arf-GAP domain and FG repeat-containing protein 1 GN=AGFG1 SV=2
2430	1	1	2	Stromal cell-derived factor 2 GN=SDF2 SV=2
2517	1	1	2	Solute carrier family 35 member F6 GN=SLC35F6 SV=1
2685	1	1	2	Transcription factor Sp2 GN=SP2 SV=3
2727	1	1	2	MHC class I polypeptide-related sequence A GN=MICA SV=1
3030	1	1	2	Endoplasmic reticulum mannosyl-oligosaccharide 1,2-alpha-mannosidase GN=MAN1B1 SV=2
3081	1	1	2	DNA-directed RNA polymerase I subunit RPA1 GN=POLR1A SV=2
3215	1	1	2	Ral GTPase-activating protein subunit alpha-1 GN=RALGAPA1 SV=1
3224	1	1	2	CDK5 and ABL1 enzyme substrate 2 GN=CABLES2 SV=3
3381	1	1	2	Syndetin GN=VPS50 SV=3
3440	1	1	2	Desmoglein-2 GN=DSG2 SV=2
3492	1	1	2	cAMP-regulated phosphoprotein 19 GN=ARPP19 SV=2
3575	1	1	2	Dipeptidyl peptidase 9 GN=DPP9 SV=3
3705	1	1	2	BRISC and BRCA1-A complex member 1 GN=BABAM1 SV=1
3789	1	1	2	Macoilin GN=MACO1 SV=1
3803	1	1	2	Mitochondrial fission 1 protein GN=FIS1 SV=2
3805	1	1	2	FHF complex subunit HOOK interacting protein 2A GN=FHIP2A SV=1
