# Supplementary material for: HIV-1 Nef generates lasting innate immune memory in haematopoietic stem and progenitor cells in vivo
Source: EMBO Rep. 2026 Jun 15;27(14):4166–92. doi: 10.1038/s44319-026-00838-w (PMC13400611; doi:10.1038/s44319-026-00838-w)
Supplement: Supplementary file 3 — Source data Fig. 1 [file 44319_2026_838_MOESM3_ESM.zip]

Archive with 25 entries (12 files):
- Figure 1/
- Figure 1/Figure 1B/
- Figure 1/Figure 1B/Figure 1B.xlsx
- Figure 1/Figure 1C/
- Figure 1/Figure 1C/Figure 1C.xlsx
- Figure 1/Figure 1D/
- Figure 1/Figure 1D/Figure 1D.xlsx
- Figure 1/Figure 1E/
- Figure 1/Figure 1E/Figure 1E.xlsx
- Figure 1/Figure 1G/
- Figure 1/Figure 1G/Figure 1G.xlsx
- Figure 1/Figure 1H/
- Figure 1/Figure 1H/Figure 1H.xlsx
- Figure 1/Figure 1I/
- Figure 1/Figure 1I/Figure 1I.xlsx
- Figure 1/Figure 1J/
- Figure 1/Figure 1J/Figure 1J.xlsx
- Figure 1/Figure 1K/
- Figure 1/Figure 1K/Figure 1K.xlsx
- Figure 1/Figure 1L/
- Figure 1/Figure 1L/Figure 1L.xlsx
- Figure 1/Figure 1M/
- Figure 1/Figure 1M/Figure 1M.xlsx
- Figure 1/Figure 1N/
- Figure 1/Figure 1N/Figure 1N.xlsx
