# Supplementary material for: HIV-1 Nef generates lasting innate immune memory in haematopoietic stem and progenitor cells in vivo
Source: EMBO Rep. 2026 Jun 15;27(14):4166–92. doi: 10.1038/s44319-026-00838-w (PMC13400611; doi:10.1038/s44319-026-00838-w)
Supplement: Supplementary file 3 — Source data Fig. 1 [file 44319_2026_838_MOESM3_ESM.zip › Figure 1/Figure 1B/Figure 1B.xlsx]

## Sheet: Figure 1B
	Blood monocytes (x103/μl)
	exGFP	exNef
	0.94	1.33
	1	1.3
	1.32	1.35
	0.98	1.27
		1.37
