# Supplementary material for: HIV-1 Nef generates lasting innate immune memory in haematopoietic stem and progenitor cells in vivo
Source: EMBO Rep. 2026 Jun 15;27(14):4166–92. doi: 10.1038/s44319-026-00838-w (PMC13400611; doi:10.1038/s44319-026-00838-w)
Supplement: Supplementary file 3 — Source data Fig. 1 [file 44319_2026_838_MOESM3_ESM.zip › Figure 1/Figure 1C/Figure 1C.xlsx]

## Sheet: Figure 1C
	Blood neutrophils (x103/μl)
	exGFP	exNef
	1.87	2.48
	2.28	1.84
	1.99	2.13
	1.95	2.07
		2.23
