# Supplementary material for: HIV-1 Nef generates lasting innate immune memory in haematopoietic stem and progenitor cells in vivo
Source: EMBO Rep. 2026 Jun 15;27(14):4166–92. doi: 10.1038/s44319-026-00838-w (PMC13400611; doi:10.1038/s44319-026-00838-w)
Supplement: Supplementary file 3 — Source data Fig. 1 [file 44319_2026_838_MOESM3_ESM.zip › Figure 1/Figure 1D/Figure 1D.xlsx]

## Sheet: Figure 1D
	Blood T cells (x103/μl)
	exGFP	exNef
	3.5	4.03
	3.27	3.37
	3.59	3.49
	3.32	3.45
		3.14
