# Supplementary material for: HIV-1 Nef generates lasting innate immune memory in haematopoietic stem and progenitor cells in vivo
Source: EMBO Rep. 2026 Jun 15;27(14):4166–92. doi: 10.1038/s44319-026-00838-w (PMC13400611; doi:10.1038/s44319-026-00838-w)
Supplement: Supplementary file 3 — Source data Fig. 1 [file 44319_2026_838_MOESM3_ESM.zip › Figure 1/Figure 1E/Figure 1E.xlsx]

## Sheet: Figure 1E
	Blood B cells (x 103/ul)
	exGFP	exNef
	5.307	3.896
	5.116	5.33
	4.635	4.804
	5.185	4.807
		5.034
