# Supplementary material for: HIV-1 Nef generates lasting innate immune memory in haematopoietic stem and progenitor cells in vivo
Source: EMBO Rep. 2026 Jun 15;27(14):4166–92. doi: 10.1038/s44319-026-00838-w (PMC13400611; doi:10.1038/s44319-026-00838-w)
Supplement: Supplementary file 3 — Source data Fig. 1 [file 44319_2026_838_MOESM3_ESM.zip › Figure 1/Figure 1G/Figure 1G.xlsx]

## Sheet: Figure 1G
	BM LSKs (x103)
	exGFP	exNef
	21.905	25.281
	24.014	31.118
	22.52	35.306
	19.696	34.338
	25.712	37.658
	15.487	36.984
	14.94	28.984
	18.321	25.456
