# Supplementary material for: HIV-1 Nef generates lasting innate immune memory in haematopoietic stem and progenitor cells in vivo
Source: EMBO Rep. 2026 Jun 15;27(14):4166–92. doi: 10.1038/s44319-026-00838-w (PMC13400611; doi:10.1038/s44319-026-00838-w)
Supplement: Supplementary file 3 — Source data Fig. 1 [file 44319_2026_838_MOESM3_ESM.zip › Figure 1/Figure 1H/Figure 1H.xlsx]

## Sheet: Figure 1H
	BM CMP (x 103)
	exGFP	exNef
	155.965	197.351
	179.311	204.521
	158.86	256.519
	155.283	295.086
	176.402	270.525
	152.155	284.395
	142.407	230.706
	170.34	200.165
