# Supplementary material for: HIV-1 Nef generates lasting innate immune memory in haematopoietic stem and progenitor cells in vivo
Source: EMBO Rep. 2026 Jun 15;27(14):4166–92. doi: 10.1038/s44319-026-00838-w (PMC13400611; doi:10.1038/s44319-026-00838-w)
Supplement: Supplementary file 3 — Source data Fig. 1 [file 44319_2026_838_MOESM3_ESM.zip › Figure 1/Figure 1I/Figure 1I.xlsx]

## Sheet: Figure 1I
	BM GMPs (x 103)
	exGFP	exNef
	52.711	86.37
	86.585	90.191
	58.514	132.075
	68	176.784
	70.512	116.923
	69.372	110.042
	61.918	95.657
	69.253	63.032
