# Supplementary material for: HIV-1 Nef generates lasting innate immune memory in haematopoietic stem and progenitor cells in vivo
Source: EMBO Rep. 2026 Jun 15;27(14):4166–92. doi: 10.1038/s44319-026-00838-w (PMC13400611; doi:10.1038/s44319-026-00838-w)
Supplement: Supplementary file 3 — Source data Fig. 1 [file 44319_2026_838_MOESM3_ESM.zip › Figure 1/Figure 1J/Figure 1J.xlsx]

## Sheet: Figure 1J
	BM MEP (x 103)
	exGFP	exNef
	107.865	103.704
	124.206	187.836
	112.216	276.618
	177.706	233.364
	180.819	216.014
	140.108	182.213
	95.901	129.137
	132.35	147.038
