# Supplementary material for: HIV-1 Nef generates lasting innate immune memory in haematopoietic stem and progenitor cells in vivo
Source: EMBO Rep. 2026 Jun 15;27(14):4166–92. doi: 10.1038/s44319-026-00838-w (PMC13400611; doi:10.1038/s44319-026-00838-w)
Supplement: Supplementary file 3 — Source data Fig. 1 [file 44319_2026_838_MOESM3_ESM.zip › Figure 1/Figure 1K/Figure 1K.xlsx]

## Sheet: Figure 1K
	BM Monos (x 106)
	exGFP	exNef
	1.729	3.54
	3.8	3.129
	1.965	4.216
	2.174	5.15
	2.412	4.225
	3.395	5.068
	3.078	4.496
	3.13	4.793
