# Supplementary material for: HIV-1 Nef generates lasting innate immune memory in haematopoietic stem and progenitor cells in vivo
Source: EMBO Rep. 2026 Jun 15;27(14):4166–92. doi: 10.1038/s44319-026-00838-w (PMC13400611; doi:10.1038/s44319-026-00838-w)
Supplement: Supplementary file 3 — Source data Fig. 1 [file 44319_2026_838_MOESM3_ESM.zip › Figure 1/Figure 1L/Figure 1L.xlsx]

## Sheet: Figure 1L
	BM Neutrophils (x 106)
	exGFP	exNef
	7.822	11.209
	12.211	11.37
	9.695	14.736
	9.581	17.976
	10.804	13.973
	11.682	17.075
	10.037	13.642
	10.826	13.264
