# Supplementary material for: HIV-1 Nef generates lasting innate immune memory in haematopoietic stem and progenitor cells in vivo
Source: EMBO Rep. 2026 Jun 15;27(14):4166–92. doi: 10.1038/s44319-026-00838-w (PMC13400611; doi:10.1038/s44319-026-00838-w)
Supplement: Supplementary file 3 — Source data Fig. 1 [file 44319_2026_838_MOESM3_ESM.zip › Figure 1/Figure 1M/Figure 1M.xlsx]

## Sheet: Figure 1M
	BM T cells (x 106)
	exGFP	exNef
	0.06	0.089
	0.107	0.058
	0.048	0.133
	0.077	0.218
	0.111	0.257
	0.225	0.093
	0.103	0.065
	0.081	0.074
