# Supplementary material for: HIV-1 Nef generates lasting innate immune memory in haematopoietic stem and progenitor cells in vivo
Source: EMBO Rep. 2026 Jun 15;27(14):4166–92. doi: 10.1038/s44319-026-00838-w (PMC13400611; doi:10.1038/s44319-026-00838-w)
Supplement: Supplementary file 3 — Source data Fig. 1 [file 44319_2026_838_MOESM3_ESM.zip › Figure 1/Figure 1N/Figure 1N.xlsx]

## Sheet: Figure 1N
	BM B cells (x 106)
	exGFP	exNef
	4.389	7.237
	8.019	6.054
	4.728	8.384
	6.198	11.978
	6.49	9.09
	7.303	9.222
	6.098	6.408
	7.049	6.396
