# Supplementary material for: HIV-1 Nef generates lasting innate immune memory in haematopoietic stem and progenitor cells in vivo
Source: EMBO Rep. 2026 Jun 15;27(14):4166–92. doi: 10.1038/s44319-026-00838-w (PMC13400611; doi:10.1038/s44319-026-00838-w)
Supplement: Supplementary file 4 — Source data Fig. 3 [file 44319_2026_838_MOESM4_ESM.zip]

Archive with 32 entries (16 files):
- Figure 3/
- Figure 3/Figure 3A/
- Figure 3/Figure 3A/Figure 3A.tif
- Figure 3/Figure 3A/Thumbs.db
- Figure 3/Figure 3B/
- Figure 3/Figure 3B/Figure 3B.xlsx
- Figure 3/Figure 3C/
- Figure 3/Figure 3C/Figure 3C.xlsx
- Figure 3/Figure 3D/
- Figure 3/Figure 3D/Figure 3D.xlsx
- Figure 3/Figure 3E/
- Figure 3/Figure 3E/Figure 3E.xlsx
- Figure 3/Figure 3F/
- Figure 3/Figure 3F/Figure 3F.xlsx
- Figure 3/Figure 3G/
- Figure 3/Figure 3G/Figure 3G.xlsx
- Figure 3/Figure 3H/
- Figure 3/Figure 3H/Figure 3H.xlsx
- Figure 3/Figure 3I/
- Figure 3/Figure 3I/Figure 3I.xlsx
- Figure 3/Figure 3J/
- Figure 3/Figure 3J/Figure 3J.xlsx
- Figure 3/Figure 3K/
- Figure 3/Figure 3K/Figure 3K.xlsx
- Figure 3/Figure 3L/
- Figure 3/Figure 3L/Figure 3L.xlsx
- Figure 3/Figure 3M/
- Figure 3/Figure 3M/Figure 3M.xlsx
- Figure 3/Figure 3N/
- Figure 3/Figure 3N/Figure 3N.xlsx
- Figure 3/Figure 3O/
- Figure 3/Figure 3O/Figure 3O.xlsx
