# Supplementary material for: HIV-1 Nef generates lasting innate immune memory in haematopoietic stem and progenitor cells in vivo
Source: EMBO Rep. 2026 Jun 15;27(14):4166–92. doi: 10.1038/s44319-026-00838-w (PMC13400611; doi:10.1038/s44319-026-00838-w)
Supplement: Supplementary file 4 — Source data Fig. 3 [file 44319_2026_838_MOESM4_ESM.zip › Figure 3/Figure 3B/Figure 3B.xlsx]

## Sheet: Figure 3B
	Fraction	exGFP	exNef
	1	0.2029	0.1988
	2	0.3901	0.1776
	3	0.3506	0.1594
	4	0.3161	0.1616
	5	0.2988	0.1847
	6	0.2556	0.153
	7	0.2665	0.1898
	8	0.2111	0.1622
	9		0.1986
	10		0.1873
	11
	12
