# Supplementary material for: HIV-1 Nef generates lasting innate immune memory in haematopoietic stem and progenitor cells in vivo
Source: EMBO Rep. 2026 Jun 15;27(14):4166–92. doi: 10.1038/s44319-026-00838-w (PMC13400611; doi:10.1038/s44319-026-00838-w)
Supplement: Supplementary file 4 — Source data Fig. 3 [file 44319_2026_838_MOESM4_ESM.zip › Figure 3/Figure 3E/Figure 3E.xlsx]

## Sheet: Figure 3E
		TMRE (MFI)
		exGFP	exNef
		3730	6914
		3500	5461
		3914	6748
