# Supplementary material for: HIV-1 Nef generates lasting innate immune memory in haematopoietic stem and progenitor cells in vivo
Source: EMBO Rep. 2026 Jun 15;27(14):4166–92. doi: 10.1038/s44319-026-00838-w (PMC13400611; doi:10.1038/s44319-026-00838-w)
Supplement: Supplementary file 4 — Source data Fig. 3 [file 44319_2026_838_MOESM4_ESM.zip › Figure 3/Figure 3I/Figure 3I.xlsx]

## Sheet: Figure 3I
		Total DRP-1/actin
		exGFP	exNef
		0.191133	0.360556
		0.211689	0.459885
		0.30102	0.459458
