# Supplementary material for: HIV-1 Nef generates lasting innate immune memory in haematopoietic stem and progenitor cells in vivo
Source: EMBO Rep. 2026 Jun 15;27(14):4166–92. doi: 10.1038/s44319-026-00838-w (PMC13400611; doi:10.1038/s44319-026-00838-w)
Supplement: Supplementary file 4 — Source data Fig. 3 [file 44319_2026_838_MOESM4_ESM.zip › Figure 3/Figure 3K/Figure 3K.xlsx]

## Sheet: Figure 3K
		Total Drp-1/actin
		exGFP	exNef
		0.392114	0.477278
		0.390665	0.432325
		0.336956	0.580488
