# Supplementary material for: HIV-1 Nef generates lasting innate immune memory in haematopoietic stem and progenitor cells in vivo
Source: EMBO Rep. 2026 Jun 15;27(14):4166–92. doi: 10.1038/s44319-026-00838-w (PMC13400611; doi:10.1038/s44319-026-00838-w)
Supplement: Supplementary file 5 — Source data Fig. 4 [file 44319_2026_838_MOESM5_ESM.zip › Figure 4/Figure 4C/Figure 4C.xlsx]

## Sheet: Figure 4C
		TMRE (MFI)
		exGFP		exNef
		siRNA-Scr	siRNA-Gpi	siRNA-Scr	siRNA-Gpi
		3280	784	4141	1351
		3409	706	3787	1307
		3021	1047	3561	1150
