# Supplementary material for: HIV-1 Nef generates lasting innate immune memory in haematopoietic stem and progenitor cells in vivo
Source: EMBO Rep. 2026 Jun 15;27(14):4166–92. doi: 10.1038/s44319-026-00838-w (PMC13400611; doi:10.1038/s44319-026-00838-w)
Supplement: Supplementary file 5 — Source data Fig. 4 [file 44319_2026_838_MOESM5_ESM.zip › Figure 4/Figure 4D/Figure 4D.xlsx]

## Sheet: Figure 4D
		2-NBDG (MFI)
		exGFP		exNef
		siRNA-Scr	siRNA-Gpi	siRNA-Scr	siRNA-Gpi
		4795	5930	5075	6085
		4641	5610	5283	6005
		4370	5596	5196	5899
		4618	5324	5513	5742
