# Supplementary material for: HIV-1 Nef generates lasting innate immune memory in haematopoietic stem and progenitor cells in vivo
Source: EMBO Rep. 2026 Jun 15;27(14):4166–92. doi: 10.1038/s44319-026-00838-w (PMC13400611; doi:10.1038/s44319-026-00838-w)
Supplement: Supplementary file 5 — Source data Fig. 4 [file 44319_2026_838_MOESM5_ESM.zip › Figure 4/Figure 4G/Figure 4G.xlsx]

## Sheet: Figure 4G
		IL-6 (ng/mg)
		exGFP	exNef	exNefG2A
		38.9	59.27	42.06
		39.9	60.27	40.59
		34.27	58.36	41.54
