# Supplementary material for: HIV-1 Nef generates lasting innate immune memory in haematopoietic stem and progenitor cells in vivo
Source: EMBO Rep. 2026 Jun 15;27(14):4166–92. doi: 10.1038/s44319-026-00838-w (PMC13400611; doi:10.1038/s44319-026-00838-w)
Supplement: Supplementary file 5 — Source data Fig. 4 [file 44319_2026_838_MOESM5_ESM.zip › Figure 4/Figure 4I/Figure 4I.xlsx]

## Sheet: Figure 4H
		IL-6 (ng/mg)
		Uninfected	PLWH
		42.54	73.27
		44.79	56.37
		43.18	62.02
