# Supplementary material for: HIV-1 Nef generates lasting innate immune memory in haematopoietic stem and progenitor cells in vivo
Source: EMBO Rep. 2026 Jun 15;27(14):4166–92. doi: 10.1038/s44319-026-00838-w (PMC13400611; doi:10.1038/s44319-026-00838-w)
Supplement: Supplementary file 5 — Source data Fig. 4 [file 44319_2026_838_MOESM5_ESM.zip › Figure 4/Figure 4J/Figure 4J.xlsx]

## Sheet: Figure 4J
		TNF (ng/mg)
		Uninfected	PLWH
		1.65957	0.00165957
		1.6266	0.0016266
		1.63753	0.00163753
