# Supplementary material for: HIV-1 Nef generates lasting innate immune memory in haematopoietic stem and progenitor cells in vivo
Source: EMBO Rep. 2026 Jun 15;27(14):4166–92. doi: 10.1038/s44319-026-00838-w (PMC13400611; doi:10.1038/s44319-026-00838-w)
Supplement: Supplementary file 6 — Source data Fig. 5 [file 44319_2026_838_MOESM6_ESM.zip]

Archive with 25 entries (12 files):
- Figure 5/
- Figure 5/Figure 5B/
- Figure 5/Figure 5B/Figure 5B.xlsx
- Figure 5/Figure 5C/
- Figure 5/Figure 5C/Figure 5C.xlsx
- Figure 5/Figure 5D/
- Figure 5/Figure 5D/Figure 5D.xlsx
- Figure 5/Figure 5E/
- Figure 5/Figure 5E/Figure 5E.xlsx
- Figure 5/Figure 5F/
- Figure 5/Figure 5F/Figure 5F.xlsx
- Figure 5/Figure 5G/
- Figure 5/Figure 5G/Figure 5G.xlsx
- Figure 5/Figure 5H/
- Figure 5/Figure 5H/Figure 5H.xlsx
- Figure 5/Figure 5I/
- Figure 5/Figure 5I/Figure 5I.xlsx
- Figure 5/Figure 5J/
- Figure 5/Figure 5J/Figure 5J.xlsx
- Figure 5/Figure 5K/
- Figure 5/Figure 5K/Figure 5K.xlsx
- Figure 5/Figure 5L/
- Figure 5/Figure 5L/Figure 5L.xlsx
- Figure 5/Figure 5M/
- Figure 5/Figure 5M/Figure 5M.xlsx
