# Supplementary material for: HIV-1 Nef generates lasting innate immune memory in haematopoietic stem and progenitor cells in vivo
Source: EMBO Rep. 2026 Jun 15;27(14):4166–92. doi: 10.1038/s44319-026-00838-w (PMC13400611; doi:10.1038/s44319-026-00838-w)
Supplement: Supplementary file 6 — Source data Fig. 5 [file 44319_2026_838_MOESM6_ESM.zip › Figure 5/Figure 5B/Figure 5B.xlsx]

## Sheet: Figure 5B
			blood monocytes (103/ul)
	LHS panel	weeks	exGFP												exNef
		2	0.616	0.855	0.9	0.9	2.045	0.788	0.835	0.977	0.727				1.361	1.199	1.132	1.287	1.048	2	1.759	1.83	1.27	1.125
		4	0.904	1.93	1.67	1.216	1.27	1.756	1.329	1.229	1.678				4.328	2.706	2.312	2.658	4.241	2.216	2.22	2.26	2	2.544
		6	1.473	2.235	1.562	1.935	1.627	1.111	1.659	2.527	1.555	1.768			2.382	2.444	2.906	2.689	3.609	1.717	2.263	1.879	3.384	1.653
		8	1.167	1.595	1.149	1.163	1.472	1.151	1.968	2.242	1.694	1.712			3.082	2.478	2.934	3.058	3.104	2.308	2.307	1.712	2.08	1.873
		10	1.19	1.199	1.343	1.873	1.182	1.255	1.378	1.187	1.362	0.883			2.4	2.132	2.133	2.207	2.326	2.823	2.469	2.038	2.363	2.156
			blood neutrophils (103/ul)
	RHS panel	weeks	exGFP												exNef
		2	0.506	1.124	0.708	1.157	0.747	0.689	0.524	0.582	0.398				1.285	1.137	0.867	1.296	1.208	1.056	1.168	1.333	1.356	1.137
		4	2.517	2.117	2.197	2.208	2.376	3.07	2.141	1.942	3.879	4.868			7.544	5.699	3.317	4.646	5.766	2.657	2.518	1.923	0.157	1.858
		6	1.765	2.428	2.668	3.251	2.115	1.442	2.293	3.696	3.441	2.8			4.517	4.181	5.811	5.484	4.883	3.263	3.005	2.448	5.186	2.502
		8	2.134	2.577	2.355	2.068	2.24	2.663	3.556	3.124	3.202	2.798			5.78	5.103	6.117	4.636	5.788	3.297	4.547	2.706	3.793	2.971
		10	2.755	2.103	1.819	3.981	3.002	1.714	2.661	2.797	2.252	3.072			2.888	2.844	3.947	2.09	6.938	3.366	3.259	4.085	3.475	2.505
