# Supplementary material for: HIV-1 Nef generates lasting innate immune memory in haematopoietic stem and progenitor cells in vivo
Source: EMBO Rep. 2026 Jun 15;27(14):4166–92. doi: 10.1038/s44319-026-00838-w (PMC13400611; doi:10.1038/s44319-026-00838-w)
Supplement: Supplementary file 6 — Source data Fig. 5 [file 44319_2026_838_MOESM6_ESM.zip › Figure 5/Figure 5C/Figure 5C.xlsx]

## Sheet: Figure 5C
			blood T cells (103/ul)
	LHS panel	weeks	exGFP												exNef
		2	0.125	0.063	0.132	0.125	0.146	0.105	0.112	0.133	0.152				0.12	0.143	0.162	0.145	0.147	0.269	0.112	0.199	0.144	0.147
		4	0.549	0.692	0.765	0.604	0.772	0.783	0.829	0.811	0.703	0.885			1.146	1.089	1.207	1.034	0.919	0.901	1.039	1.097	0.921	1.169
		6	1.32	1.638	1.638	1.333	1.535	1.716	1.487	1.098	1.807	1.544			3.264	2.714	2.756	2.248	1.879	1.874	2.118	1.68	2.031	1.858
		8	1.512	2.141	2.338	1.879	1.924	2.157	2.149	1.639	2.304	1.83			3.51	2.749	3.203	2.593	2.297	2.472	2.467	2.007	2.265	2.436
		10	8.439	7.043	5.615	8.449	9.444	8.435	4.658	5.143	7.863	9.25			6.091	6.714	8.236	8.158	7.624	5.59	7.225	6.526	9.697	7.601
			blood B cells (103/ul)
	RHS panel	weeks	exGFP												exNef
		2	0.578	0.766	1.035	1.074	0.382	0.558	0.773	0.708	0.529				0.87	0.628	1.19	1.116	0.988	0.784	1.327	0.505	0.839	1.031
		4	1.517	3.226	3.253	3.081	3.682	4.799	3.696	4.637	4.623	5.268			7.661	4.478	6.265	7.279	6.045	3.235	5.702	6.377	4.19	4.642
		6	7.091	7.822	9.672	6.667	7.709	7.95	10.045	8.285	8.814	9.377			15.974	16.117	13.498	12.958	10.485	8.986	9.624	9.107	5.494	9.688
		8	9.297	10.272	12.102	8.382	9.182	11.819	13.62	9.016	13.972	13.271			18.953	17.23	18.629	21.549	13.405	11.489	10.82	10.572	7.51	12.653
		10	22.053	19.135	20.717	25.106	31.129	19.65	22.511	22.47	20.095	32.117			23.41	31.437	32.618	22.383	33.04	23.856	24.008	27.284	32.55	24.926
