# Supplementary material for: HIV-1 Nef generates lasting innate immune memory in haematopoietic stem and progenitor cells in vivo
Source: EMBO Rep. 2026 Jun 15;27(14):4166–92. doi: 10.1038/s44319-026-00838-w (PMC13400611; doi:10.1038/s44319-026-00838-w)
Supplement: Supplementary file 6 — Source data Fig. 5 [file 44319_2026_838_MOESM6_ESM.zip › Figure 5/Figure 5D/Figure 5D.xlsx]

## Sheet: Figure 5D
			Ratio CD45
		Cell type	exGFP												exNef
		Mono	0.662	0.527	0.493	0.991	1.347	0.345	1.266	0.887	0.719	1.388			1.079	0.957	1.951			1.507	1.089	1.859	1.546	0.961
		Neutro	0.585	0.538	0.408	0.748	0.971	0.326	1.064	0.807	0.541	1.15			0.733	0.683	1.672	0.374		1.033	0.615	1.256	1.08	0.661
		B cell	0.635	0.498	0.523	0.896	1.025		0.579	0.628	0.515	1.042			0.597	1.181	1.281	0.679	1.714	0.666	0.794	0.849	1.599	0.797
		T cell	1.394	0.829	0.588	1.385	1.665	1.197	0.489	0.661	1.033	1.988			0.917	1.041	1.735	1.308	1.946	0.753	0.918	1.074	1.56	0.878
		LSK	0.759	0.583	0.25	0.833	1	0.4	0.907	1.228	0.895	1.092			0.928	1.231	0.833	0.876	2.373	1.635	0.879	1.824	1.847	3.251
