# Supplementary material for: HIV-1 Nef generates lasting innate immune memory in haematopoietic stem and progenitor cells in vivo
Source: EMBO Rep. 2026 Jun 15;27(14):4166–92. doi: 10.1038/s44319-026-00838-w (PMC13400611; doi:10.1038/s44319-026-00838-w)
Supplement: Supplementary file 6 — Source data Fig. 5 [file 44319_2026_838_MOESM6_ESM.zip › Figure 5/Figure 5E/Figure 5E.xlsx]

## Sheet: Figure 5E
			GMP (x 103)
			exGFP	exNef
			60.3855	52.8627
			82.6867	150.767
			52.5673	335.866
			117.687	252.687
			71.3181	99.2529
			137.124	172.607
			78.4763	140.772
			101.838	110.45
			143.159	93.8828
				212.829
