# Supplementary material for: HIV-1 Nef generates lasting innate immune memory in haematopoietic stem and progenitor cells in vivo
Source: EMBO Rep. 2026 Jun 15;27(14):4166–92. doi: 10.1038/s44319-026-00838-w (PMC13400611; doi:10.1038/s44319-026-00838-w)
Supplement: Supplementary file 6 — Source data Fig. 5 [file 44319_2026_838_MOESM6_ESM.zip › Figure 5/Figure 5F/Figure 5F.xlsx]

## Sheet: Figure 5F
			CMP (x 103)
			exGFP	exNef
			45.3309	36.1554
			34.8387	87.83
			30.3273	181.468
			57.9906	96.3282
			46.0029	38.1294
			88.6033	98.4813
			55.7765	61.1898
			62.3804	57.3607
			77.3592	49.01
				72.9193
