# Supplementary material for: HIV-1 Nef generates lasting innate immune memory in haematopoietic stem and progenitor cells in vivo
Source: EMBO Rep. 2026 Jun 15;27(14):4166–92. doi: 10.1038/s44319-026-00838-w (PMC13400611; doi:10.1038/s44319-026-00838-w)
Supplement: Supplementary file 6 — Source data Fig. 5 [file 44319_2026_838_MOESM6_ESM.zip › Figure 5/Figure 5G/Figure 5G.xlsx]

## Sheet: Figure 5G
			BM monos (x 103)
			exGFP	exNef
			0.290973	0.865583
			0.284334	0.600078
			0.388045	2.06576
			0.443736	1.56078
			0.43993	1.03185
			1.97599	2.63347
			1.31066	2.28697
			0.798538	1.64099
			0.844795	1.2468
				2.57259
