# Supplementary material for: HIV-1 Nef generates lasting innate immune memory in haematopoietic stem and progenitor cells in vivo
Source: EMBO Rep. 2026 Jun 15;27(14):4166–92. doi: 10.1038/s44319-026-00838-w (PMC13400611; doi:10.1038/s44319-026-00838-w)
Supplement: Supplementary file 6 — Source data Fig. 5 [file 44319_2026_838_MOESM6_ESM.zip › Figure 5/Figure 5H/Figure 5H.xlsx]

## Sheet: Figure 5H
			BM neuts ( x 106)
			exGFP	exNef
			4.29879	7.69787
			7.29007	13.4175
			3.07707	28.7731
			9.03667	13.1313
			10.2984	10.236
			15.1798	15.6545
			10.5367	13.4245
			14.9083	12.1723
			20.5796	10.3476
				19.8729
