# Supplementary material for: HIV-1 Nef generates lasting innate immune memory in haematopoietic stem and progenitor cells in vivo
Source: EMBO Rep. 2026 Jun 15;27(14):4166–92. doi: 10.1038/s44319-026-00838-w (PMC13400611; doi:10.1038/s44319-026-00838-w)
Supplement: Supplementary file 6 — Source data Fig. 5 [file 44319_2026_838_MOESM6_ESM.zip › Figure 5/Figure 5I/Figure 5I.xlsx]

## Sheet: Figure 5I
			BM LSKs (x 103)
			exGFP	exNef
			10.9956	22.721
			15.1082	29.5724
			14.4753	67.9636
			29.249	47.4661
			15.1226	12.0685
			32.9261	42.7783
			16.9191	25.6605
			26.5978	26.0695
			41.0394	20.2719
				29.804
