# Supplementary material for: HIV-1 Nef generates lasting innate immune memory in haematopoietic stem and progenitor cells in vivo
Source: EMBO Rep. 2026 Jun 15;27(14):4166–92. doi: 10.1038/s44319-026-00838-w (PMC13400611; doi:10.1038/s44319-026-00838-w)
Supplement: Supplementary file 6 — Source data Fig. 5 [file 44319_2026_838_MOESM6_ESM.zip › Figure 5/Figure 5J/Figure 5J.xlsx]

## Sheet: Figure 5J
			BM CLPs (x 103)
			exGFP	exNef
			2.80675	4.87718
			3.9834	10.7737
			5.54312	16.113
			7.50262	11.7576
			7.31609	7.51196
			9.27042	8.39669
			6.90334	10.1555
			10.4089	7.82152
			13.1574	6.69423
