# Supplementary material for: HIV-1 Nef generates lasting innate immune memory in haematopoietic stem and progenitor cells in vivo
Source: EMBO Rep. 2026 Jun 15;27(14):4166–92. doi: 10.1038/s44319-026-00838-w (PMC13400611; doi:10.1038/s44319-026-00838-w)
Supplement: Supplementary file 6 — Source data Fig. 5 [file 44319_2026_838_MOESM6_ESM.zip › Figure 5/Figure 5K/Figure 5K.xlsx]

## Sheet: Figure 5K
			BM B cells (x 106)
			exGFP	exNef
			1.49209	2.346
			1.88768	5.53521
			0.764933	11.1035
			3.85273	6.01343
			1.44547	2.90833
			7.15438	8.69792
			4.27789	8.28864
			4.35117	2.91055
			6.1032	3.44353
				3.30721
