# Supplementary material for: HIV-1 Nef generates lasting innate immune memory in haematopoietic stem and progenitor cells in vivo
Source: EMBO Rep. 2026 Jun 15;27(14):4166–92. doi: 10.1038/s44319-026-00838-w (PMC13400611; doi:10.1038/s44319-026-00838-w)
Supplement: Supplementary file 6 — Source data Fig. 5 [file 44319_2026_838_MOESM6_ESM.zip › Figure 5/Figure 5L/Figure 5L.xlsx]

## Sheet: Figure 5L
			BM T cells (x 106)
			exGFP	exNef
			0.125013	0.192478
			0.160215	0.356241
			0.167581	0.980279
			0.337272	0.771634
			0.125335	0.177731
			0.514332	0.669238
			0.421268	0.570541
			0.358184	0.190491
			0.512825	0.463729
				0.294378
