# Supplementary material for: HIV-1 Nef generates lasting innate immune memory in haematopoietic stem and progenitor cells in vivo
Source: EMBO Rep. 2026 Jun 15;27(14):4166–92. doi: 10.1038/s44319-026-00838-w (PMC13400611; doi:10.1038/s44319-026-00838-w)
Supplement: Supplementary file 6 — Source data Fig. 5 [file 44319_2026_838_MOESM6_ESM.zip › Figure 5/Figure 5M/Figure 5M.xlsx]

## Sheet: Figure 5M
			Ratio CD45 HSPC subsets
	LHS panel	Cell type	exGFP												exNef
		LSKs	0.37518	0.168446	0.364656	0.77963	0.15119	0.703571	0.873106	1.23272	0.404011				0.659898	1.66125		0.355062	1.46482	1.03433	1.50777	0.972222	0.950397	0.666096
		CMPs	0.533871	0.252551	0.422125	0.802583	0.381503	0.794545	0.628524	0.78481	0.299338				1.03185	1.33894	0.912871	0.360223	1.87195	0.893204	0.954092	1.34625	1.22706	1.01915
		GMPs	0.461201	0.321429	0.381285	0.848598	0.119504	0.904031	0.714286	0.976096	0.327517				0.725217	1.31395	0.215951	0.442197	2.09034	1.42365	1.06303	1.43243	1.32861	0.813869
		CLPs	0.486792	0.448207	0.247573	0.871148	0.11744	0.239071	0.571429	0.456522	0.72043				0.311844	1.32447	0.290572	0.587912	1.64634	0.70362	0.650699	0.588342	0.836559	0.103413
			Ratio CD45 Leukocytes
	RHS panel	Cell type	exGFP												exNef
		Mono	0.923	0.695	0.671	1.095	0.158	0.738	0.781	1.041	0.823				2.161	2.057	0.434	0.977	3.263	1.178	1.421	1.601	1.469	0.954
		Neutro	0.975	0.696	0.616	1.012	0.673	0.852	0.879	0.963	0.85				1.068	1.083	0.302	0.61	1.325	1.206	1.207	1.492	1.399	1.262
		B cell	0.899	0.717	0.694	1.307	0.543	0.698	0.823	0.732	1.323				0.694	1.847	0.742	1.38	2.158	0.829	0.938	0.923	1.725	0.885
		T cell	0.647	0.506	0.342	0.607	0.75	0.244	0.285	0.619	0.721				0.802	0.674	0.756	0.763	0.855	0.569	0.698	0.595	0.581	0.461
