# Supplementary material for: HIV-1 Nef generates lasting innate immune memory in haematopoietic stem and progenitor cells in vivo
Source: EMBO Rep. 2026 Jun 15;27(14):4166–92. doi: 10.1038/s44319-026-00838-w (PMC13400611; doi:10.1038/s44319-026-00838-w)
Supplement: Supplementary file 7 — Source data Fig. 6 [file 44319_2026_838_MOESM7_ESM.zip]

Archive with 23 entries (12 files):
- Figure 6/
- Figure 6/Figure 6B/
- Figure 6/Figure 6B/Figure 6B.xlsx
- Figure 6/Figure 6C/
- Figure 6/Figure 6C/Figure 6C.xlsx
- Figure 6/Figure 6E/
- Figure 6/Figure 6E/Figure 6E.xlsx
- Figure 6/Figure 6F/
- Figure 6/Figure 6F/Figure 6F.xlsx
- Figure 6/Figure 6G/
- Figure 6/Figure 6G/Figure 6G.xlsx
- Figure 6/Figure 6H/
- Figure 6/Figure 6H/Figure 6H.xlsx
- Figure 6/Figure 6H Western blot/
- Figure 6/Figure 6H Western blot/Fig 6H Western blot.tif
- Figure 6/Figure 6H Western blot/Thumbs.db
- Figure 6/Figure 6I/
- Figure 6/Figure 6I/Figure 6I.xlsx
- Figure 6/Figure 6J/
- Figure 6/Figure 6J/Figure 6J.tif
- Figure 6/Figure 6J/Thumbs.db
- Figure 6/Figure 6K/
- Figure 6/Figure 6K/Figure 6K.xlsx
