# Supplementary material for: HIV-1 Nef generates lasting innate immune memory in haematopoietic stem and progenitor cells in vivo
Source: EMBO Rep. 2026 Jun 15;27(14):4166–92. doi: 10.1038/s44319-026-00838-w (PMC13400611; doi:10.1038/s44319-026-00838-w)
Supplement: Supplementary file 7 — Source data Fig. 6 [file 44319_2026_838_MOESM7_ESM.zip › Figure 6/Figure 6B/Figure 6B.xlsx]

## Sheet: Figure 6B
			CFU type/number	exGFP					exNef
			G	58	59	57	65		47	46	41	32
			M	22	20	18	12		37	41	43	56
			GM	13	14	23	21		16	13	16	12
			GEMM	7	7	2	2		0	0	0	0
