# Supplementary material for: HIV-1 Nef generates lasting innate immune memory in haematopoietic stem and progenitor cells in vivo
Source: EMBO Rep. 2026 Jun 15;27(14):4166–92. doi: 10.1038/s44319-026-00838-w (PMC13400611; doi:10.1038/s44319-026-00838-w)
Supplement: Supplementary file 7 — Source data Fig. 6 [file 44319_2026_838_MOESM7_ESM.zip › Figure 6/Figure 6C/Figure 6C.xlsx]

## Sheet: Figure 6C
			CFU type/number	exGFP					exNef
			G	34	29	31	33		0	0	0	0
			M	50	48	46	45		67	86	83	100
			GM	14	18	19	19		33	14	17	0
			GEMM	2	5	4	3		0	0	0	0
