# Supplementary material for: HIV-1 Nef generates lasting innate immune memory in haematopoietic stem and progenitor cells in vivo
Source: EMBO Rep. 2026 Jun 15;27(14):4166–92. doi: 10.1038/s44319-026-00838-w (PMC13400611; doi:10.1038/s44319-026-00838-w)
Supplement: Supplementary file 7 — Source data Fig. 6 [file 44319_2026_838_MOESM7_ESM.zip › Figure 6/Figure 6E/Figure 6E.xlsx]

## Sheet: Figure 6E
			CFU type/number	exGFP								exNef
			G	60	60	74	47	47	48			47	55	42	40	40	41
			M	35	33	12	33	36	28			45	31	44	43	43	48
			GM	5	7	13	14	15	24			8	13	12	17	17	9
			GEMM	0	0	1	6	2	0			0	1	2	0	0	2
