# Supplementary material for: HIV-1 Nef generates lasting innate immune memory in haematopoietic stem and progenitor cells in vivo
Source: EMBO Rep. 2026 Jun 15;27(14):4166–92. doi: 10.1038/s44319-026-00838-w (PMC13400611; doi:10.1038/s44319-026-00838-w)
Supplement: Supplementary file 7 — Source data Fig. 6 [file 44319_2026_838_MOESM7_ESM.zip › Figure 6/Figure 6F/Figure 6F.xlsx]

## Sheet: Figure 6F
			CFU type/number	exGFP								exNef
			G	65	57	55	58	54	58			51	45	48	56	56	60
			M	25	34	59	31	23	27			34	45	35	34	29	35
			GM	7	4	10	11	20	14			9	10	12	10	14	5
			GEMM	3	5	6	0	3	1			6	0	5	0	1	0
