# Supplementary material for: HIV-1 Nef generates lasting innate immune memory in haematopoietic stem and progenitor cells in vivo
Source: EMBO Rep. 2026 Jun 15;27(14):4166–92. doi: 10.1038/s44319-026-00838-w (PMC13400611; doi:10.1038/s44319-026-00838-w)
Supplement: Supplementary file 7 — Source data Fig. 6 [file 44319_2026_838_MOESM7_ESM.zip › Figure 6/Figure 6G/Figure 6G.xlsx]

## Sheet: Figure 6G
				Fraction	exGFP	exNef
				1	316	547
				2	300	616
				3	392	740
				4	621	769
				5	540	804
				6	644	716
				7	568	657
				8	568	568
				9	514	588
				10	494	519
				11	432	352
				12	273	271
				13	186	185
				14	160	157
				15	147	88
				16	163	78
				17	136	88
				18	89	116
				18	105	122
				20	100	169
				21	96	54
				22	71	85
