# Supplementary material for: HIV-1 Nef generates lasting innate immune memory in haematopoietic stem and progenitor cells in vivo
Source: EMBO Rep. 2026 Jun 15;27(14):4166–92. doi: 10.1038/s44319-026-00838-w (PMC13400611; doi:10.1038/s44319-026-00838-w)
Supplement: Supplementary file 7 — Source data Fig. 6 [file 44319_2026_838_MOESM7_ESM.zip › Figure 6/Figure 6H/Figure 6H.xlsx]

## Sheet: Figure 6H
				Fraction	exGFP	exNef
				1	0.5991	0.4513
				2	0.4511	0.4557
				3	0.5603	0.4459
				4	0.8458	0.4075
				5	0.8604	0.5607
				6	0.8915	0.6124
				7	0.86	0.5778
				8	0.818	0.5077
				9	0.8318	0.5203
				10	0.7792	0.3942
				11	0.7591	0.3588
				12	0.6137	0.298
				13	0.3318	0.2458
				14	0.4541	0.1906
				15	0.3141	0.1636
				16	0.2368	0.184
				17	0.2286	0.1526
