# Supplementary material for: HIV-1 Nef generates lasting innate immune memory in haematopoietic stem and progenitor cells in vivo
Source: EMBO Rep. 2026 Jun 15;27(14):4166–92. doi: 10.1038/s44319-026-00838-w (PMC13400611; doi:10.1038/s44319-026-00838-w)
Supplement: Supplementary file 7 — Source data Fig. 6 [file 44319_2026_838_MOESM7_ESM.zip › Figure 6/Figure 6I/Figure 6I.xlsx]

## Sheet: Figure 6I
				IL-6 (pg/mg)
				exGFP	exNef
				88.8	177.3
				128.2	197.8
				105.1	184.4
				112.6	189.7
