# Supplementary material for: HIV-1 Nef generates lasting innate immune memory in haematopoietic stem and progenitor cells in vivo
Source: EMBO Rep. 2026 Jun 15;27(14):4166–92. doi: 10.1038/s44319-026-00838-w (PMC13400611; doi:10.1038/s44319-026-00838-w)
Supplement: Supplementary file 7 — Source data Fig. 6 [file 44319_2026_838_MOESM7_ESM.zip › Figure 6/Figure 6K/Figure 6K.xlsx]

## Sheet: Figure 6K
				p10/p45 ratio
				exGFP	exNef
				0.38	0.48
				0.42	0.53
				0.35	0.55
