# Supplementary material for: HIV-1 Nef generates lasting innate immune memory in haematopoietic stem and progenitor cells in vivo
Source: EMBO Rep. 2026 Jun 15;27(14):4166–92. doi: 10.1038/s44319-026-00838-w (PMC13400611; doi:10.1038/s44319-026-00838-w)
Supplement: Supplementary file 8 — Figure EV1 Source Data [file 44319_2026_838_MOESM8_ESM.zip]

Archive with 4 entries (2 files):
- EV Figure 1/
- EV Figure 1/EV1C/
- EV Figure 1/EV1C/EV1C.tif
- EV Figure 1/EV1C/Thumbs.db
