# Supplementary material for: HIV-1 Nef generates lasting innate immune memory in haematopoietic stem and progenitor cells in vivo
Source: EMBO Rep. 2026 Jun 15;27(14):4166–92. doi: 10.1038/s44319-026-00838-w (PMC13400611; doi:10.1038/s44319-026-00838-w)
Supplement: Supplementary file 9 — Figure EV2 Source Data [file 44319_2026_838_MOESM9_ESM.zip]

Archive with 3 entries (1 files):
- EV Figure 2/
- EV Figure 2/EV2A/
- EV Figure 2/EV2A/EV2A.xlsx
