# Supplementary material for: HIV-1 Nef generates lasting innate immune memory in haematopoietic stem and progenitor cells in vivo
Source: EMBO Rep. 2026 Jun 15;27(14):4166–92. doi: 10.1038/s44319-026-00838-w (PMC13400611; doi:10.1038/s44319-026-00838-w)
Supplement: Supplementary file 9 — Figure EV2 Source Data [file 44319_2026_838_MOESM9_ESM.zip › EV Figure 2/EV2A/EV2A.xlsx]

## Sheet: EV2
			exNEF-GFP (MFI)
		Hours	B cells			T cells			Neutro			Mono-Ly6Chi			Mono-Ly6Clo			MACs			HSPCs			GMPs			CMPs
		0	93.7	98.9	96.6	136	140	141	219	221	223	229	242	229	169	179	176	295	305	293	269	262	268	377	388	389	273	276	264
		1	212	219	211	188	187	187	333	325	321	969	923	910	582	566	574	692	686	669	368	384	363	657	643	635	412	428	410
		2	255	268	272	198	207	204	333	345	344	1275	1360	1368	751	794	800	928	948	961	420	452	452	797	828	851	511	524	535
		4	382	395	395	214	226	229	393	394	401	1925	1888	2013	1079	1087	1180	1295	1344	1305	565	536	537	1026	982	1035	637	633	648
		18	460	446	457	362	349	365	1053	1000	1021	7737	7445	7695	3580	3337	3545	7985	7369	7500	2892	2634	2539	3354	3109	3289	2464	2545	2460
		24	576	589	590	406	401	388	976	982	991	8491	8315	8461	3572	3473	3482	8598	8437	8493	2494	2476	2385	3254	3300	3308	2588	2553	2457
