# Supplementary material for: HIV-1 Nef generates lasting innate immune memory in haematopoietic stem and progenitor cells in vivo
Source: EMBO Rep. 2026 Jun 15;27(14):4166–92. doi: 10.1038/s44319-026-00838-w (PMC13400611; doi:10.1038/s44319-026-00838-w)
Supplement: Supplementary file 10 — Figure EV3 Source Data [file 44319_2026_838_MOESM10_ESM.zip]

Archive with 21 entries (10 files):
- EV Figure 3/
- EV Figure 3/EV3A/
- EV Figure 3/EV3A/EV3A.xlsx
- EV Figure 3/EV3B/
- EV Figure 3/EV3B/EV3B.xlsx
- EV Figure 3/EV3C/
- EV Figure 3/EV3C/EV3C.xlsx
- EV Figure 3/EV3D/
- EV Figure 3/EV3D/EV3D.xlsx
- EV Figure 3/EV3E/
- EV Figure 3/EV3E/EV3E.xlsx
- EV Figure 3/EV3F/
- EV Figure 3/EV3F/EV3F.xlsx
- EV Figure 3/EV3G/
- EV Figure 3/EV3G/EV3G.xlsx
- EV Figure 3/EV3H/
- EV Figure 3/EV3H/EV3H.xlsx
- EV Figure 3/EV3I/
- EV Figure 3/EV3I/EV3I.xlsx
- EV Figure 3/EV3J/
- EV Figure 3/EV3J/EV3J.xlsx
