# Supplementary material for: HIV-1 Nef generates lasting innate immune memory in haematopoietic stem and progenitor cells in vivo
Source: EMBO Rep. 2026 Jun 15;27(14):4166–92. doi: 10.1038/s44319-026-00838-w (PMC13400611; doi:10.1038/s44319-026-00838-w)
Supplement: Supplementary file 10 — Figure EV3 Source Data [file 44319_2026_838_MOESM10_ESM.zip › EV Figure 3/EV3A/EV3A.xlsx]

## Sheet: EV3A
			LHS	Blood LSKs (%)			RHS	Blood LSKs (x 103/ul)
				Con	rNef			Con	rNef
				0.010395	0.008388			0.00178274	0.00152242
				0.00273	0.012716			0.000564837	0.00248725
				0.0022436	0.013702			0.000431893	0.00176071
				0.007917	0.0102			0.00109492	0.00147492
				0.00702	0.020115			0.000969462	0.00300518
				0.00882	0.006664			0.00117923	0.000900973
