# Supplementary material for: HIV-1 Nef generates lasting innate immune memory in haematopoietic stem and progenitor cells in vivo
Source: EMBO Rep. 2026 Jun 15;27(14):4166–92. doi: 10.1038/s44319-026-00838-w (PMC13400611; doi:10.1038/s44319-026-00838-w)
Supplement: Supplementary file 10 — Figure EV3 Source Data [file 44319_2026_838_MOESM10_ESM.zip › EV Figure 3/EV3B/EV3B.xlsx]

## Sheet: EV3B
			LHS	Blood Mono (%)			RHS	Blood Mono (x 103/ul)
				Con	rNef			Con	rNef
				5.96	6			1.02214	1.089
				5.32	6.75			1.10071	1.32
				4.99	6.4			0.960575	0.822
				4.93	7.03			0.681819	1.016
				5.65	7.36			0.780265	1.099
				5.93	5.83			0.792841	0.788
