# Supplementary material for: HIV-1 Nef generates lasting innate immune memory in haematopoietic stem and progenitor cells in vivo
Source: EMBO Rep. 2026 Jun 15;27(14):4166–92. doi: 10.1038/s44319-026-00838-w (PMC13400611; doi:10.1038/s44319-026-00838-w)
Supplement: Supplementary file 10 — Figure EV3 Source Data [file 44319_2026_838_MOESM10_ESM.zip › EV Figure 3/EV3C/EV3C.xlsx]

## Sheet: EV3C
			LHS	Blood neut (%)			RHS	Blood neut (x 103/ul)
				Con	rNef			Con	rNef
				5.38	7.99			0.92267	1.45
				7.11	8.89			1.47106	1.738
				8.89	9.84			1.71132	1.264
				7.26	11.7			1.00406	1.691
				8.18	12.7			1.12966	1.897
				6.12	13.3			0.818244	1.798
