# Supplementary material for: HIV-1 Nef generates lasting innate immune memory in haematopoietic stem and progenitor cells in vivo
Source: EMBO Rep. 2026 Jun 15;27(14):4166–92. doi: 10.1038/s44319-026-00838-w (PMC13400611; doi:10.1038/s44319-026-00838-w)
Supplement: Supplementary file 10 — Figure EV3 Source Data [file 44319_2026_838_MOESM10_ESM.zip › EV Figure 3/EV3D/EV3D.xlsx]

## Sheet: EV3D
			LHS	Blood T cells (%)			RHS	Blood T cells (x 103/ul)
				Con	rNef			Con	rNef
				25.6824	25.662			4.40453	4.657
				24.9711	26.261			5.16652	5.136
				23.166	28.166			4.45946	3.619
				21.079	24.544			2.91523	3.549
				23.7886	23.789			3.28521	3.554
				23.1812	25.979			3.09933	3.512
