# Supplementary material for: HIV-1 Nef generates lasting innate immune memory in haematopoietic stem and progenitor cells in vivo
Source: EMBO Rep. 2026 Jun 15;27(14):4166–92. doi: 10.1038/s44319-026-00838-w (PMC13400611; doi:10.1038/s44319-026-00838-w)
Supplement: Supplementary file 10 — Figure EV3 Source Data [file 44319_2026_838_MOESM10_ESM.zip › EV Figure 3/EV3E/EV3E.xlsx]

## Sheet: EV3E
				BM LSK (%)				BM LSK (x 103)
			LHS	Con	rNef		RHS	Con	rNef
				0.158441	0.157178			37.45	42.21
				0.13338	0.182628			28.22	36.76
				0.120512	0.149625			26.74	38.07
				0.133608	0.154364			28.11	34.81
				0.131175	0.177157			29.7	33.95
				0.135936	0.150518			32.63	29.61
