# Supplementary material for: HIV-1 Nef generates lasting innate immune memory in haematopoietic stem and progenitor cells in vivo
Source: EMBO Rep. 2026 Jun 15;27(14):4166–92. doi: 10.1038/s44319-026-00838-w (PMC13400611; doi:10.1038/s44319-026-00838-w)
Supplement: Supplementary file 10 — Figure EV3 Source Data [file 44319_2026_838_MOESM10_ESM.zip › EV Figure 3/EV3F/EV3F.xlsx]

## Sheet: EV3F
				BM CLP (%)				BM CLP (x 103)
			LHS	Con	rNef		RHS	Con	rNef
				0.0308725	0.0256116			4.3	4.96
				0.0234482	0.0404452			2.9	4.18
				0.0282374	0.0334355			3.37	4.47
				0.0248994	0.0334672			2.39	3.91
				0.0236859	0.0316001			2.65	3.71
				0.0235509	0.0392139			2.67	3.59
