# Supplementary material for: HIV-1 Nef generates lasting innate immune memory in haematopoietic stem and progenitor cells in vivo
Source: EMBO Rep. 2026 Jun 15;27(14):4166–92. doi: 10.1038/s44319-026-00838-w (PMC13400611; doi:10.1038/s44319-026-00838-w)
Supplement: Supplementary file 10 — Figure EV3 Source Data [file 44319_2026_838_MOESM10_ESM.zip › EV Figure 3/EV3G/EV3G.xlsx]

## Sheet: EV3G
				Spleen LSK (x 103)
				Con	rNef
				0.629807	1.08735
				0.146309	2.51761
				0.0741117	0.81683
				0.485606	1.32679
				0.473352	0.820317
				0.428617	0.772334
