# Supplementary material for: HIV-1 Nef generates lasting innate immune memory in haematopoietic stem and progenitor cells in vivo
Source: EMBO Rep. 2026 Jun 15;27(14):4166–92. doi: 10.1038/s44319-026-00838-w (PMC13400611; doi:10.1038/s44319-026-00838-w)
Supplement: Supplementary file 10 — Figure EV3 Source Data [file 44319_2026_838_MOESM10_ESM.zip › EV Figure 3/EV3H/EV3H.xlsx]

## Sheet: EV3H
				Spleen GMP (x 103)
				Con	rNef
				2.46271	1.62315
				1.21054	4.51009
				1.21605	2.42568
				1.16185	4.0914
				1.56516	2.37222
				2.12165	2.06213
