# Supplementary material for: HIV-1 Nef generates lasting innate immune memory in haematopoietic stem and progenitor cells in vivo
Source: EMBO Rep. 2026 Jun 15;27(14):4166–92. doi: 10.1038/s44319-026-00838-w (PMC13400611; doi:10.1038/s44319-026-00838-w)
Supplement: Supplementary file 10 — Figure EV3 Source Data [file 44319_2026_838_MOESM10_ESM.zip › EV Figure 3/EV3I/EV3I.xlsx]

## Sheet: EV3I
				Spleen monos (x 103)
				Con	rNef
				345.751	580.572
				189.384	697.871
				190.405	431.292
				244.376	439.717
				285.332	539.482
				407.398	421.178
