# Supplementary material for: HIV-1 Nef generates lasting innate immune memory in haematopoietic stem and progenitor cells in vivo
Source: EMBO Rep. 2026 Jun 15;27(14):4166–92. doi: 10.1038/s44319-026-00838-w (PMC13400611; doi:10.1038/s44319-026-00838-w)
Supplement: Supplementary file 10 — Figure EV3 Source Data [file 44319_2026_838_MOESM10_ESM.zip › EV Figure 3/EV3J/EV3J.xlsx]

## Sheet: EV3J
				Spleen neuts (x 103)
				Con	rNef
				205.355	313.696
				217.717	714.196
				294.863	439.861
				225.982	404.887
				378.665	479.888
				353.319	585.987
