# Supplementary material for: HIV-1 Nef generates lasting innate immune memory in haematopoietic stem and progenitor cells in vivo
Source: EMBO Rep. 2026 Jun 15;27(14):4166–92. doi: 10.1038/s44319-026-00838-w (PMC13400611; doi:10.1038/s44319-026-00838-w)
Supplement: Supplementary file 11 — Figure EV4 Source Data [file 44319_2026_838_MOESM11_ESM.zip]

Archive with 18 entries (9 files):
- EV Figure 4/
- EV Figure 4/EV4A/
- EV Figure 4/EV4A/EV4A.xlsx
- EV Figure 4/EV4B/
- EV Figure 4/EV4B/EV4B.xlsx
- EV Figure 4/EV4C/
- EV Figure 4/EV4C/EV4C.xlsx
- EV Figure 4/EV4D/
- EV Figure 4/EV4D/EV4D.xlsx
- EV Figure 4/EV4E/
- EV Figure 4/EV4E/EV4E.xlsx
- EV Figure 4/EV4F/
- EV Figure 4/EV4F/EV4F.xlsx
- EV Figure 4/EV4G/
- EV Figure 4/EV4G/EV4G.xlsx
- EV Figure 4/EV4H/
- EV Figure 4/EV4H/EV4H.xlsx
- EV Figure 4/EV4H/~$Supplemental Figure 1H.xlsx
