# Supplementary material for: HIV-1 Nef generates lasting innate immune memory in haematopoietic stem and progenitor cells in vivo
Source: EMBO Rep. 2026 Jun 15;27(14):4166–92. doi: 10.1038/s44319-026-00838-w (PMC13400611; doi:10.1038/s44319-026-00838-w)
Supplement: Supplementary file 11 — Figure EV4 Source Data [file 44319_2026_838_MOESM11_ESM.zip › EV Figure 4/EV4A/EV4A.xlsx]

## Sheet: Supplemental Figure 1A
				Monocytes
				exGFP	exNef
				0.169	0.587
				0.35	0.641
				0.25	0.521
				0.54	0.767
				0.306	1.7
				0.166	0.133
				0.463	0.319
				0.236	0.89
				0.593	0.408
				0.197	0.499
