# Supplementary material for: HIV-1 Nef generates lasting innate immune memory in haematopoietic stem and progenitor cells in vivo
Source: EMBO Rep. 2026 Jun 15;27(14):4166–92. doi: 10.1038/s44319-026-00838-w (PMC13400611; doi:10.1038/s44319-026-00838-w)
Supplement: Supplementary file 11 — Figure EV4 Source Data [file 44319_2026_838_MOESM11_ESM.zip › EV Figure 4/EV4B/EV4B.xlsx]

## Sheet: Supplemental Figure 1B
				Neutrophils
				exGFP	exNef
				0.133	0.623
				0.331	0.423
				0.21	0.507
				0.3	0.726
				0.156	1.261
				0.222	0.092
				0.432	0.299
				0.228	0.68
				0.711	0.356
				0.151	0.361
