# Supplementary material for: HIV-1 Nef generates lasting innate immune memory in haematopoietic stem and progenitor cells in vivo
Source: EMBO Rep. 2026 Jun 15;27(14):4166–92. doi: 10.1038/s44319-026-00838-w (PMC13400611; doi:10.1038/s44319-026-00838-w)
Supplement: Supplementary file 11 — Figure EV4 Source Data [file 44319_2026_838_MOESM11_ESM.zip › EV Figure 4/EV4C/EV4C.xlsx]

## Sheet: Supplemental Figure 1C
				T cells
				exGFP	exNef
				1.803	9.609
				2.671	8.305
				3.136	7.687
				4.931	7.319
				3.395	10.106
				2.327	1.408
				4.276	2.542
				1.965	8.205
				7.44	4.19
				2.234	4.673
