# Supplementary material for: HIV-1 Nef generates lasting innate immune memory in haematopoietic stem and progenitor cells in vivo
Source: EMBO Rep. 2026 Jun 15;27(14):4166–92. doi: 10.1038/s44319-026-00838-w (PMC13400611; doi:10.1038/s44319-026-00838-w)
Supplement: Supplementary file 11 — Figure EV4 Source Data [file 44319_2026_838_MOESM11_ESM.zip › EV Figure 4/EV4D/EV4D.xlsx]

## Sheet: Supplemental Figure 1D
				B cells
				exGFP	exNef
				8.553	24.635
				12.108	27.754
				11.682	20.767
				18.861	21.786
				14.537	53.611
				7.169	5.293
				14.87	8.636
				7.975	35.201
				28.937	14.96
				8.251	18.474
