# Supplementary material for: HIV-1 Nef generates lasting innate immune memory in haematopoietic stem and progenitor cells in vivo
Source: EMBO Rep. 2026 Jun 15;27(14):4166–92. doi: 10.1038/s44319-026-00838-w (PMC13400611; doi:10.1038/s44319-026-00838-w)
Supplement: Supplementary file 11 — Figure EV4 Source Data [file 44319_2026_838_MOESM11_ESM.zip › EV Figure 4/EV4E/EV4E.xlsx]

## Sheet: Supplemental Figure 1E
				LSKs
				exGFP	exNef
				4.2	2.89
				8.147	13.808
				4.213	4.206
				14.558	6.184
				8.914
				2.382	2.758
				5.026	5.016
				7.333	20.485
				7.702	14.347
				1.83	9.854
