# Supplementary material for: HIV-1 Nef generates lasting innate immune memory in haematopoietic stem and progenitor cells in vivo
Source: EMBO Rep. 2026 Jun 15;27(14):4166–92. doi: 10.1038/s44319-026-00838-w (PMC13400611; doi:10.1038/s44319-026-00838-w)
Supplement: Supplementary file 11 — Figure EV4 Source Data [file 44319_2026_838_MOESM11_ESM.zip › EV Figure 4/EV4F/EV4F.xlsx]

## Sheet: Supplemental Figure 1F
				CMP
				exGFP	exNef
				1.662	3.618
				0.969	1.047
				2.402	1.694
				2.246
				0.707	0.662
				0.854	1.289
				1.855	5.92
				2.395	3.113
				0.606	2.523
