# Supplementary material for: HIV-1 Nef generates lasting innate immune memory in haematopoietic stem and progenitor cells in vivo
Source: EMBO Rep. 2026 Jun 15;27(14):4166–92. doi: 10.1038/s44319-026-00838-w (PMC13400611; doi:10.1038/s44319-026-00838-w)
Supplement: Supplementary file 11 — Figure EV4 Source Data [file 44319_2026_838_MOESM11_ESM.zip › EV Figure 4/EV4G/EV4G.xlsx]

## Sheet: Supplemental Figure 1G
				GMPs
				exGFP	exNef
				1.991
				4.383	5.302
				2.047	1.75
					2.535
				2.19
				1.143	1.319
				2.694	2.553
				2.215	9.157
				2.349	6.944
				0.491	5.183
