# Supplementary material for: HIV-1 Nef generates lasting innate immune memory in haematopoietic stem and progenitor cells in vivo
Source: EMBO Rep. 2026 Jun 15;27(14):4166–92. doi: 10.1038/s44319-026-00838-w (PMC13400611; doi:10.1038/s44319-026-00838-w)
Supplement: Supplementary file 11 — Figure EV4 Source Data [file 44319_2026_838_MOESM11_ESM.zip › EV Figure 4/EV4H/EV4H.xlsx]

## Sheet: Supplemental Figure 1H
					Ratio CD45 - spleen HSPCs
		LHS panel		Cell type	exGFP												exNef
				LSKs	0.857	0.762	0.306	0.591	0.837	0.487	0.876	1.538	1.142	1.375			1.041	0.859	1.205	2.267	1.299	1.218	0.75	0.905	1.347	0.616
				CMPs	1.919	0.756	0.625	0.875	0.88	0.516	1.293	1.199	0.516	1.103			1.23	1.419	0.873	1.517	2.486	1.768	1.116	2.077	1.224	0.906
				GMPs	1.059	0.707	0.707	0.547	0.842	0.482	0.848	0.456	0.379	0.622			1.043	1.316	1.201	1.06	2.697	0.394	1.145	1.028	1.507	1.543
					Ratio CD45 - spleen Leuks
		RHS panel		Cell type	exGFP												exNef
				Mono	1.333	0.508		0.408	1.116	0.306	0.9	0.767	0.589	1.059			1.057	2.036		1.15		1.303	0.997	1.485	1.222	0.911
				Neutro	1.132	0.648	0.499	0.643	1.119	0.364	0.905	0.803	0.532	1.074			1.419	2.029	0.396	0.921		1.188	0.807	1.318	1.239	0.692
				B cell	1.407	0.642	0.552	0.547	1.118	0.489	0.532	0.616	0.52	1.061			0.48	1.316	0.594	0.993	1.978	0.646	0.72	0.871	1.638	0.774
				T cell	1.195	1.275	0.557	0.719	1.5	1.131	0.448	0.61	0.966	1.921			0.842	1.474	1.036	0.921	1.674	0.703	0.818	0.843	1.198	0.692
